# Supplementary material for: Plasma Irisin Modestly Increases during Moderate and High-Intensity Afternoon Exercise in Obese Females
Source: PLoS One. 2017 Jan 26;12(1):e0170690. doi: 10.1371/journal.pone.0170690 (PMC5268488; doi:10.1371/journal.pone.0170690)
Supplement: S1 Table — (XLSX) [file pone.0170690.s001.xlsx]

## Sheet: Supporting data
SUBJECT ID	AGE (yrs)	WEIGHT (kg)	HEIGHT (m)	BF%	VO2max (ml/kg/min)	BMI (kg/m2)	FBG (mg/dL)	Irisin (ng/ml)	Fatt mass (kg)	Lean mass (kg)	insulin (pg/ml)	c-peptide (pg/ml)	glucagon (pg/ml)	lactate (mg/dl)	HOMA-IR
AT04	21	95.7	1.64	43.3	22.2	35.5815	64.0667	13.3175	41.4381	54.2619	736	1216.83	27.295	3.86667	2.78638
CM10	19	114.4	1.7	47.1	22.8	39.5848	72.1833	9.05925	53.8824	60.5176	1001.17	2209.83	6.84333	6.33333	4.3305
DM65	24	118.05	1.71	47.6	23.1	40.3714	83.0333	8.67377	56.1918	61.8582	2137.33	2167.17	31.13	7.1	10.4965
EM03	29	130.8	1.77	54	21.4	41.7505	75.5655	11.2261	70.632	60.168	660	1910.33	28.4	6.38455	2.95448
JM11	19	112	1.75	46.3	29.9	36.5714	70.6667	9.5739	51.856	60.144	953.333	2948	8.205	7.35	4.00373
KS05	28	98.7	1.74	34	22	32.6001	66.15	8.57938	33.558	65.142	1175.5	2200.83	28.5167	7.98333	4.63856
LH06	31	157.3	1.69	49.9	19.7	55.0751	73.15	7.09813	78.4927	78.8073	561.667	2412.75	36.3733	3.75	2.44795
MB08	23	84	1.67	25.1	34	30.1194	80.8167	8.43219	21.084	62.916	489.417	1636.42	10.3775	6.88333	2.3465
OP68	21	102.1	1.73	40.1	24.2	34.1141	74.2667	9.36255	40.9421	61.1579	1228.17	2705	29.5917	4.45	5.37322
TH67	21	81.91	1.65	37	28.5	30.0863	71	10.2688	30.3067	51.6033	1324.67	2673.17	35.1742	5.71667	5.71166
ZH66	31	92.45	1.63	38.3	29.1	34.7962	87.15	8.88249	35.4083	57.0417	1731.33	2364.83	11.7783	9.03333	8.97501
AVG	24.2727	107.946	1.69818	42.0636	25.1727	37.3319	74.3681	9.49765	46.7084	61.238	1090.78	2222.29	23.0623	6.2592	4.91495
SEM	1.40189	6.66015	0.0141304	2.47868	1.35083	2.12345	2.10292	0.497111	5.25509	2.10862	152.742	149.991	3.41092	0.509579	0.802199
Irisin (ng/ml) - NoEx							Irisin (ng/ml) - ModEx							Irisin (ng/ml) - IntEx
	Time (min)							Time (min)							Time (min)
SUBJECT ID	0	30	50	80	190			0	30	50	80	190			0	30	50	80	190
AT04	12.7251	10.9112	12.3896	14.5136	12.7433			12.8848	15.4664	14.3425	14.2655	13.0978			14.3425	14.1079	14.9325	14.2655	13.1774
CM10	9.24629	9.54053	9.06998	9.1508	9.90466			8.06033	8.14857	10.195	8.71382	10.0471			9.87114	9.24274	11.0538	9.67912	9.06297
DM65	8.11341	12.0611	12.3775	10.7094	12.8846			7.54903	7.94249	9.94939	9.99389	8.76305			10.3589	12.0367	9.15868	8.88018	7.82963
EM03	13.5081	10.6451	12.2777	11.5497	12.2114			9.3676	12.3294	11.0332	10.9583	10.6118			10.8027	11.3224	10.0476	9.40515	10.413
JM11	9.79417	10.0767	8.26619	11.0518	11.2217			9.16179	8.35796	9.12765	8.93265	9.50476			9.76574	11.3761	13.0976	8.93575	8.90178
KS05	9.64616	10.8959	9.33889	8.48363	8.22418			8.58472	10.0584	9.71583	10.2179	11.0946			7.50725	7.59853	9.21085	9.17549	9.75633
LH06	7.80654	7.3592	6.39683	7.73159	7.01927			7.01332	8.44979	7.71913	7.6632	6.54964			6.47451	7.21694	8.09744	7.90077	7.6446
MB08	7.75965	9.81425	8.22896	9.00046	8.3617			9.03796	8.8481	8.38774	8.88519	8.59453			8.49896	8.93592	9.43281	8.99025	8.59453
OP68	9.49345	9.12757	8.76169	9.51516	9.89348			8.58472	8.64572	9.50068	8.57796	10.015			10.0095	9.83029	11.0172	7.92412	9.56714
TH67	10.2033	10.6752	10.833	11.4304	10.2294			10.1968	10.833	10.446	10.4262	11.4865			10.4064	11.5568	11.7126	11.0094	10.4526
ZH66	10.4064	9.46474	9.03854	9.30203	9.78436			8.42934	9.08174	9.63502	9.60023	10.3998			7.81172	10.3604	9.52135	9.60023	9.83864
AVG	9.88206	10.052	9.72535	10.2217	10.2253			8.98822	9.83288	10.0047	9.83953	10.015			9.62267	10.3259	10.662	9.61509	9.56714
SEM	0.557335	0.369231	0.597723	0.570299	0.57614			0.469923	0.690604	0.515138	0.528618	0.515166			0.632354	0.612725	0.600644	0.530888	0.457272
